# Supplementary material for: Canadian Stroke Best Practice Guidance During the COVID-19 Pandemic
Source: Can J Neurol Sci. 2020 Apr 17:1–5. doi: 10.1017/cjn.2020.74 (PMC7235308; doi:10.1017/cjn.2020.74)
Supplement: Supplementary file 1 [file S0317167120000748sup.zip]

Archive with 2 entries (2 files):
- S0317167120000748sup001.docx
- S0317167120000748sup002.pdf
